# Supplementary material for: National Cross-Sectional Study Assessing the Positivity Rate and Clinical Manifestations of Human Bocavirus Respiratory Infections Among Hospitalized Children Under 5 Years of Age in Jordan
Source: Pathogens. 2026 May 12;15(5):515. doi: 10.3390/pathogens15050515 (PMC13209634; doi:10.3390/pathogens15050515)
Supplement: Supplementary file 1 [file pathogens-15-00515-s001.zip]

Archive with 1 entries (1 files):
- pathogens-4248112-supplementary.pdf
